# Supplementary material for: High-Pressure Phases of SnO and PbO: A Density Functional Theory Combined with an Evolutionary Algorithm Approach
Source: Materials (Basel). 2021 Nov 1;14(21):6552. doi: 10.3390/ma14216552 (PMC8585256; doi:10.3390/ma14216552)
Supplement: Supplementary file 1 [file materials-14-06552-s001.zip]

Archive with 1 entries (1 files):
- materials-1397573-supplementary.pdf
